# Supplementary material for: Oxidative Stress- and Autophagy-Inducing Effects of PSI-LHCI from Botryococcus braunii in Breast Cancer Cells
Source: BioTech (Basel). 2022 Mar 31;11(2):9. doi: 10.3390/biotech11020009 (PMC9264392; doi:10.3390/biotech11020009)
Supplement: Supplementary file 1 [file biotech-11-00009-s001.zip]

Archive with 1 entries (1 files):
- biotech-1599419-supplementary.pdf
